# Supplementary material for: Feedforward and feedback interactions between visual cortical areas use different population activity patterns
Source: Nat Commun. 2022 Mar 1;13:1099. doi: 10.1038/s41467-022-28552-w (PMC8888615; doi:10.1038/s41467-022-28552-w)
Supplement: Supplementary file 3 — Source Data [file 41467_2022_28552_MOESM3_ESM.xlsx]

## Sheet: Fig. 3a
t	Mean Corr	Mean Shuffled Corr
1	0.132863	0.0362947
41	0.075343	0.0328068
81	0.0512829	0.0309587
121	0.061438	0.0308562
161	0.0710201	0.0308766
201	0.0715692	0.0309006
241	0.0703276	0.0306626
281	0.0720931	0.0306181
321	0.0731938	0.0308301
361	0.0734629	0.0305599
401	0.0733908	0.0307955
441	0.0747574	0.0306818
481	0.0767586	0.0306436
521	0.0781074	0.0307677
561	0.0794761	0.0306269
601	0.0802267	0.0307182
641	0.0808599	0.0306706
681	0.0831075	0.0308809
721	0.0847301	0.0309702
761	0.0876455	0.0307634
801	0.0893777	0.0307832
841	0.0910233	0.0306236
881	0.0929718	0.030866
921	0.0930216	0.0305237
961	0.0948189	0.0309001
1001	0.0958442	0.0306957
1041	0.0947082	0.0308162
1081	0.0948467	0.0309409
1121	0.0958101	0.0306879
1161	0.0980218	0.0308143
1201	0.0989051	0.0309281
1241	0.0972673	0.0308748
1281	0.100586	0.030672
1321	0.0949364	0.0324333
1361	0.0886995	0.0353866
1401	0.108418	0.0361074
1441	0.123011	0.0357487
1481	0.1238	0.0348706
1521	0.121959	0.0342625
1561	0.122668	0.0376826
1601	0.118164	0.0350974
1641	0.119541	0.0362071
1681	0.12367	0.0346877
1721	0.127594	0.0352699
1761	0.132055	0.0347731
1801	0.13324	0.0333348
1841	0.131532	0.0333223
1881	0.13217	0.0345236
1921	0.134449	0.0339462
1961	0.136868	0.034362
2001	0.138847	0.0331216
2041	0.142598	0.0330018
2081	0.141974	0.033365
2121	0.141315	0.0325096
2161	0.144319	0.0325523
2201	0.145252	0.0328804
2241	0.147461	0.0332367
2281	0.145584	0.0324967
2321	0.144065	0.0326565
2361	0.147674	0.0323551
2401	0.14855	0.0316839
2441	0.14895	0.0316361
2481	0.147921	0.0327347
2521	0.149212	0.0315199
2561	0.152472	0.0316732
2601	0.151223	0.0324269
2641	0.151417	0.0322452
2681	0.151376	0.0318291

## Sheet: Fig. 3b
Delays	Early Evoked	Shuffled Early Evoked	Late Evoked	Shuffled Late Evoked	Spontaneous	Shuffled Spontaneous
-50	0.0335434	0.0317694	0.0719746	0.0318013	0.180597	0.0330855
-49	0.033905	0.0315712	0.0724641	0.0318417	0.178991	0.0352344
-48	0.0332872	0.0320643	0.0708873	0.031735	0.178645	0.0328766
-47	0.0373873	0.0314739	0.0741772	0.0312888	0.182584	0.0330236
-46	0.0346602	0.031436	0.0753968	0.0317474	0.186254	0.0363712
-45	0.0334446	0.0315029	0.0769866	0.0318307	0.185726	0.0344175
-44	0.036435	0.0315434	0.0739374	0.0321315	0.179768	0.0342939
-43	0.0382615	0.0319022	0.0750108	0.0319268	0.181709	0.0345834
-42	0.0353628	0.031746	0.0743882	0.0315478	0.187061	0.0326826
-41	0.035996	0.0315174	0.0771918	0.0318004	0.183064	0.0327944
-40	0.0353928	0.0314447	0.0767712	0.0320207	0.183114	0.0331076
-39	0.0345706	0.0311752	0.0801873	0.0320315	0.185392	0.0325158
-38	0.0351628	0.0311261	0.0791713	0.0320869	0.192398	0.033081
-37	0.0357417	0.0315804	0.0811831	0.0314539	0.189076	0.0328203
-36	0.037697	0.0312773	0.079897	0.031805	0.188881	0.033951
-35	0.0390515	0.0312254	0.0824838	0.0315296	0.185924	0.033506
-34	0.0395187	0.0320309	0.0790817	0.0317369	0.190277	0.0341319
-33	0.0391959	0.0320933	0.0833329	0.032004	0.190662	0.0330058
-32	0.038331	0.0312481	0.0822424	0.0317786	0.190536	0.0324801
-31	0.0390225	0.0315444	0.0842474	0.0321725	0.189702	0.0340298
-30	0.0388758	0.0317628	0.0852188	0.0321262	0.192403	0.0335486
-29	0.0396762	0.0314077	0.0863493	0.0315706	0.192712	0.0344589
-28	0.0394465	0.0320526	0.0879708	0.0317396	0.188673	0.0334362
-27	0.0412615	0.0318334	0.0847655	0.0320978	0.191761	0.0346235
-26	0.0386071	0.031767	0.0884359	0.0311523	0.188858	0.033577
-25	0.0440337	0.0319623	0.0870838	0.0322639	0.191308	0.0335469
-24	0.0426326	0.0317329	0.0888761	0.0316741	0.191525	0.0356588
-23	0.0396202	0.0322527	0.0855471	0.0320442	0.19406	0.036847
-22	0.0426633	0.0318883	0.0876986	0.0320498	0.189746	0.0326376
-21	0.0423449	0.031809	0.0890648	0.0316239	0.191825	0.0340624
-20	0.0406046	0.0317002	0.0895116	0.0316678	0.193148	0.0330116
-19	0.0409869	0.0319854	0.0907288	0.0317484	0.194409	0.0353603
-18	0.0431956	0.0312919	0.0937469	0.0318995	0.193821	0.0332859
-17	0.0467794	0.0314964	0.0934833	0.0312907	0.195923	0.0340306
-16	0.0413304	0.0321321	0.0925114	0.0315102	0.194465	0.0335939
-15	0.0467327	0.0316261	0.0900473	0.0317559	0.192382	0.0352773
-14	0.0473651	0.0313489	0.0935621	0.0317002	0.195946	0.0326717
-13	0.0480762	0.0315936	0.0926524	0.0321124	0.197185	0.0339443
-12	0.0488607	0.0315548	0.0935322	0.0319491	0.19571	0.0333845
-11	0.0503581	0.0320594	0.0943667	0.0318672	0.196993	0.0329899
-10	0.0506288	0.0320739	0.0935444	0.0313858	0.192145	0.0353136
-9	0.049437	0.0316031	0.0950626	0.032096	0.198909	0.0333406
-8	0.0499188	0.0315744	0.0973679	0.0319776	0.19269	0.0333584
-7	0.0490462	0.0320553	0.0943689	0.0317214	0.188317	0.0327566
-6	0.0526408	0.0312152	0.0969961	0.0317709	0.196386	0.0349558
-5	0.0489587	0.0321478	0.0935661	0.0317587	0.188626	0.0333375
-4	0.0453753	0.0319592	0.0954043	0.0319654	0.187157	0.0333469
-3	0.043067	0.0317359	0.0937151	0.0314841	0.187462	0.0343848
-2	0.0461614	0.0315005	0.0902091	0.0319237	0.190119	0.0327208
-1	0.0434321	0.0319862	0.0933653	0.0317638	0.195433	0.0326778
0	0.0489296	0.0314496	0.0924104	0.0315239	0.193935	0.0348242
1	0.0558266	0.0314179	0.0918233	0.0314932	0.192948	0.0352244
2	0.0580225	0.0317167	0.0959738	0.0320723	0.187455	0.0345674
3	0.0603602	0.032343	0.0987166	0.031476	0.189726	0.0345814
4	0.0549485	0.0315774	0.0958916	0.0315289	0.190414	0.0329953
5	0.047236	0.0317868	0.0949319	0.0317361	0.188872	0.0340045
6	0.0430331	0.03181	0.0920227	0.031484	0.184264	0.0339898
7	0.0378897	0.0313938	0.0885749	0.0318085	0.184368	0.033918
8	0.0374192	0.0323012	0.0881187	0.0317778	0.179097	0.0341808
9	0.0414537	0.0317011	0.0863776	0.031819	0.183095	0.0327673
10	0.0387301	0.0321704	0.0889456	0.0324473	0.1828	0.034989
11	0.0412146	0.0318184	0.088129	0.0317476	0.182054	0.0333402
12	0.0445608	0.0318685	0.0921035	0.0317671	0.183666	0.0322031
13	0.0427011	0.0315693	0.087261	0.0320066	0.179991	0.0323597
14	0.0433794	0.0315806	0.0871871	0.0314177	0.17636	0.0353529
15	0.0381534	0.0322392	0.0861314	0.0314204	0.177395	0.0332629
16	0.0388427	0.0316235	0.0870789	0.0321658	0.175722	0.0335347
17	0.038632	0.0317092	0.0846638	0.0321379	0.176805	0.0343811
18	0.0383092	0.03143	0.0835259	0.0317446	0.173677	0.0332748
19	0.0375278	0.0318529	0.0835484	0.0316662	0.177527	0.0332619
20	0.0385289	0.0315672	0.0863923	0.0318362	0.175557	0.0321003
21	0.0347906	0.0313932	0.0847482	0.0316337	0.174874	0.033012
22	0.0370866	0.0319079	0.0848236	0.0313551	0.170353	0.0328257
23	0.0387814	0.0318881	0.0818246	0.0318964	0.174238	0.0362005
24	0.0352278	0.0318387	0.0811848	0.0318533	0.173651	0.0347926
25	0.0346225	0.0316471	0.0806126	0.0320173	0.167069	0.0334767
26	0.0342881	0.0315543	0.0800722	0.0315289	0.169036	0.033541
27	0.0370643	0.0311852	0.0817185	0.031493	0.171139	0.0359393
28	0.034713	0.0319792	0.0795736	0.0318259	0.172441	0.0346246
29	0.0358504	0.0314348	0.0798611	0.0319455	0.168588	0.0337322
30	0.0352639	0.0313932	0.0811421	0.0317174	0.168844	0.0363274
31	0.0351376	0.0314908	0.0772616	0.0320503	0.165897	0.0346084
32	0.0342171	0.0315995	0.0761074	0.0316123	0.167632	0.0327854
33	0.0340814	0.0317088	0.0789627	0.0316642	0.168404	0.0337992
34	0.0348136	0.0322791	0.0811697	0.031855	0.164935	0.0369023
35	0.0359354	0.0311662	0.0751755	0.0323459	0.166223	0.0318903
36	0.0345307	0.0320092	0.07695	0.0317829	0.163734	0.0345673
37	0.0343279	0.0314177	0.0749683	0.0321633	0.164292	0.0326109
38	0.0333138	0.0317137	0.0791305	0.0317613	0.165924	0.0336655
39	0.0326682	0.0313414	0.0781511	0.0313855	0.169344	0.0329267
40	0.0343309	0.0314432	0.0740068	0.0311944	0.165886	0.0362808
41	0.0332984	0.0318713	0.0717556	0.0318451	0.160757	0.0325753
42	0.0334254	0.0315488	0.073902	0.0315474	0.164137	0.0326318
43	0.0323877	0.031574	0.0686145	0.0316535	0.158774	0.0347324
44	0.0331935	0.031803	0.0732893	0.0319248	0.159799	0.0355238
45	0.0341383	0.0315592	0.0710882	0.0317561	0.162735	0.035038
46	0.0329885	0.0316343	0.0716609	0.0316202	0.154733	0.0346073
47	0.0331549	0.0316305	0.0714505	0.0317079	0.159165	0.0329534
48	0.0339533	0.0324196	0.0713441	0.0316278	0.159606	0.0339297
49	0.0345653	0.0312457	0.0708717	0.0316633	0.152937	0.0334585
50	0.0335164	0.0316308	0.0709107	0.0322239	0.155952	0.0339273

## Sheet: Fig. 3c
Time Points / Delays
	0.0252858	0.0252858	0.0252858	0.0252858	0.0252858	0.0252858	0.0252858	0.0252858	0.0252858	0.0252858	0.0252858	0.0252858	0.0252858	0.0252858	0.0252858	0.0252858	0.0252858	0.0252858	0.0252858	0.0252858	0.0252858	0.0252858	0.0252858	0.0252858	0.0252858	0.0252858	0.0252858	0.0252858	0.0252858	0.0252858	0.0252858	0.0252858	0.0252858	0.0252858	0.0252858	0.0252858	0.0252858	0.0252858	0.0252858	0.0252858	0.0252858	0.0252858	0.0252858	0.0252858	0.0252858	0.0252858	0.0252858	0.0252858	0.0252858
	0.0252858	0.0252858	0.0252858	0.0252858	0.0252858	0.0252858	0.0252858	0.0252858	0.0252858	0.0252858	0.0778766	0.0773854	0.0774246	0.0740174	0.0766233	0.0748079	0.0775709	0.073592	0.0770122	0.0754365	0.0728518	0.0787658	0.0721465	0.0776814	0.0755479	0.0762758	0.0770507	0.0744626	0.0717991	0.0741425	0.0744194	0.0739201	0.0702808	0.0749586	0.0736	0.0783711	0.0751284	0.0758474	0.0729283	0.0686897	0.0651674	0.0741912	0.0745585	0.0734863	0.0710577	0.0718382	0.0737984	0.0748279	0.0645108
	0.0413276	0.0398094	0.0365672	0.0403626	0.0426721	0.0395024	0.0386708	0.0397385	0.0402721	0.0381919	0.038726	0.0371726	0.0412147	0.0379832	0.0406564	0.0384127	0.0376789	0.0373137	0.0378426	0.0375353	0.0383491	0.0385623	0.0384084	0.0403084	0.0382905	0.0368586	0.0365581	0.0355089	0.0388064	0.0385163	0.0386948	0.0360739	0.0358595	0.039223	0.0357741	0.0411406	0.0396636	0.0394825	0.0359238	0.0349019	0.0327273	0.0349227	0.0377237	0.0385322	0.0376415	0.0386372	0.0385399	0.0342743	0.0333392
	0.0343433	0.0335129	0.0324635	0.0335783	0.0336411	0.032292	0.0335937	0.0351654	0.0333732	0.0325425	0.0342979	0.0312945	0.0355802	0.0333544	0.0335553	0.033417	0.034006	0.0325956	0.0336859	0.0333843	0.0338546	0.0337343	0.0336917	0.0344585	0.03301	0.0329517	0.0335289	0.0332029	0.0333846	0.0328506	0.0331404	0.0327729	0.0332024	0.0355926	0.0330608	0.0349972	0.0377297	0.0383716	0.0381379	0.0382887	0.0396332	0.0359345	0.0377333	0.0398163	0.0414958	0.0406237	0.0397537	0.0363431	0.0357429
	0.0335434	0.033905	0.0332872	0.0373873	0.0346602	0.0334446	0.036435	0.0382615	0.0353628	0.035996	0.0353928	0.0345706	0.0351628	0.0357417	0.037697	0.0390515	0.0395187	0.0391959	0.038331	0.0390225	0.0388758	0.0396762	0.0394465	0.0412615	0.0386071	0.0440337	0.0426326	0.0396202	0.0426633	0.0423449	0.0406046	0.0409869	0.0431956	0.0467794	0.0413304	0.0467327	0.0473651	0.0480762	0.0488607	0.0503581	0.0506288	0.049437	0.0499188	0.0490462	0.0526408	0.0489587	0.0453753	0.043067	0.0461614
	0.0337725	0.0367385	0.03565	0.0381235	0.0356206	0.0359545	0.0362846	0.0354321	0.0379686	0.0387896	0.038057	0.0385883	0.0405182	0.0390679	0.0399514	0.0390849	0.0401298	0.0409566	0.0394874	0.0416945	0.0412465	0.0393274	0.0413302	0.040057	0.0426113	0.0457887	0.0454025	0.0438913	0.047426	0.0431147	0.0411418	0.0400902	0.0431357	0.0450922	0.0431755	0.0471048	0.0496737	0.0452775	0.0452217	0.0453237	0.0492067	0.0490162	0.0500166	0.051237	0.0532068	0.0475945	0.0459304	0.0387512	0.0431944
	0.0382333	0.036199	0.0374994	0.0395193	0.0402045	0.0377343	0.036817	0.0364311	0.0389124	0.0394799	0.0388559	0.0363743	0.0392778	0.0403249	0.0396896	0.0393005	0.0398438	0.0427702	0.0375092	0.0433974	0.0402792	0.0394863	0.0410524	0.0406157	0.0420082	0.0423355	0.0451872	0.0448055	0.0445108	0.0430537	0.0409848	0.0392782	0.0440784	0.0407291	0.0421881	0.0445627	0.0475516	0.0440018	0.0423727	0.0421424	0.0462204	0.0445952	0.0485145	0.0494935	0.0498877	0.0462203	0.0440971	0.0410679	0.0404194
	0.0401913	0.0397725	0.0413057	0.0435275	0.0419784	0.0374439	0.0378346	0.0401325	0.0398796	0.0405926	0.0406071	0.0415485	0.0413823	0.0434263	0.0417413	0.0409	0.0433984	0.0431281	0.0420189	0.0436266	0.044178	0.0426434	0.0407098	0.042767	0.0428306	0.0416849	0.0451324	0.0456812	0.0448902	0.0457602	0.044967	0.0413308	0.0446005	0.0428333	0.0445276	0.0464677	0.0479236	0.0485795	0.0466514	0.04897	0.0480056	0.0528594	0.0517563	0.0508668	0.047179	0.0493682	0.0460386	0.045436	0.0468586
	0.0413614	0.0427832	0.0444758	0.0415086	0.0400507	0.0398861	0.0413821	0.038336	0.0414026	0.0443874	0.0462042	0.0458235	0.0455788	0.0448951	0.0418583	0.0433871	0.0469786	0.0465569	0.0491379	0.0469792	0.0454393	0.047669	0.0470397	0.0473847	0.0468471	0.0487309	0.0499282	0.0512541	0.0510499	0.051616	0.0539448	0.0506551	0.0490871	0.0484223	0.0497966	0.0547061	0.0518558	0.0541431	0.051569	0.0533681	0.0528873	0.0577578	0.0575328	0.058178	0.0546469	0.0556015	0.0516363	0.0517238	0.0523647
	0.0420102	0.0473461	0.0448567	0.0462861	0.0424985	0.0445444	0.0448963	0.0455216	0.0447785	0.048392	0.0479004	0.046108	0.0476867	0.0476191	0.0433596	0.0453989	0.0510572	0.0483803	0.0527635	0.053162	0.0493516	0.0526793	0.049078	0.0505362	0.0497794	0.052025	0.0536716	0.0536271	0.0540837	0.0563042	0.0550425	0.0578115	0.0530153	0.0563546	0.0550525	0.057423	0.0569424	0.0570066	0.0562788	0.0549336	0.056264	0.0580718	0.0587932	0.0660129	0.0610467	0.0596359	0.0570837	0.0538043	0.0539472
	0.0426834	0.0479769	0.0452141	0.0471591	0.046423	0.0467165	0.0488202	0.0495308	0.0496659	0.0480274	0.0513943	0.0488079	0.0500774	0.0500624	0.0490945	0.0489731	0.0522959	0.0504383	0.0536413	0.0527224	0.0487265	0.0492895	0.0518914	0.0517092	0.0536658	0.0526963	0.0559532	0.0554021	0.0542717	0.0554321	0.0541011	0.0589371	0.0533501	0.0563099	0.0567987	0.0560661	0.0595507	0.0599086	0.057306	0.0598178	0.0574027	0.0594328	0.0604282	0.0668175	0.0604576	0.060116	0.0590004	0.0542303	0.0570516
	0.0450239	0.0456332	0.0456904	0.0461198	0.0473725	0.043637	0.0501926	0.0504367	0.0509834	0.0477384	0.0491654	0.0482434	0.0490797	0.0497664	0.0496509	0.049915	0.0527422	0.0509861	0.051752	0.0486462	0.0518347	0.0495504	0.0531122	0.0523678	0.0560413	0.0538508	0.0575953	0.0574448	0.059218	0.0558771	0.0547549	0.0601502	0.056157	0.0581399	0.0558083	0.0563626	0.0601587	0.0588015	0.0589676	0.0600318	0.0621651	0.0614401	0.0627841	0.0629163	0.061952	0.060936	0.0600483	0.0578372	0.0594524
	0.0419911	0.0427582	0.0471576	0.0484847	0.0461788	0.045175	0.0455179	0.0491163	0.0471946	0.0475886	0.0459372	0.0483907	0.0472972	0.0516136	0.0498289	0.0487494	0.0505476	0.0507921	0.0500322	0.0487313	0.0531596	0.0485853	0.0514788	0.052394	0.0536552	0.0519354	0.0585429	0.0594264	0.0570215	0.0550779	0.0570655	0.0567262	0.058155	0.0582286	0.0553777	0.0583491	0.0584762	0.0584114	0.058869	0.0622933	0.0633891	0.0649817	0.061711	0.0627082	0.0658787	0.0591704	0.0631728	0.0570542	0.0607681
	0.0438355	0.0459847	0.0484927	0.0490175	0.0475284	0.0485469	0.0479403	0.0527983	0.0496904	0.0496016	0.0536524	0.0508218	0.0546927	0.0560266	0.0545993	0.054256	0.0538286	0.0566909	0.0575796	0.0569261	0.0577922	0.0550463	0.0559568	0.0582478	0.057922	0.0599554	0.063947	0.066906	0.0601697	0.0596946	0.0618953	0.0601201	0.0610141	0.0607196	0.0620985	0.0643575	0.0653409	0.0634865	0.0647231	0.0665704	0.068393	0.0718742	0.064815	0.0709729	0.0696967	0.064735	0.0651595	0.0617943	0.0638982
	0.0535767	0.0553429	0.0540201	0.0535943	0.0528204	0.0566124	0.0578779	0.0590126	0.0557188	0.057173	0.0608918	0.0565852	0.0612432	0.0618163	0.0646043	0.0619338	0.0636739	0.0620719	0.0631676	0.0637847	0.0641795	0.0630021	0.0635685	0.0666142	0.065839	0.0686661	0.070404	0.071126	0.0683514	0.0673713	0.0690579	0.0687509	0.0668834	0.0683365	0.0702405	0.0698427	0.0712701	0.0708434	0.0700693	0.0728346	0.0765609	0.076604	0.0742665	0.0777768	0.0739024	0.0733864	0.0707146	0.0708739	0.0698293
	0.0575069	0.0595232	0.0566273	0.0548937	0.0569583	0.0593241	0.0593442	0.0575398	0.0596892	0.0605469	0.0608303	0.0602326	0.0612923	0.0615659	0.0661461	0.0640535	0.0629644	0.0646802	0.0636175	0.0629119	0.0643498	0.0626279	0.0668883	0.0669229	0.0687832	0.0679109	0.0689015	0.070872	0.0704396	0.0691539	0.0702745	0.0706494	0.0724075	0.0721171	0.0689833	0.0734652	0.0718408	0.0736455	0.0726786	0.0757728	0.0788023	0.0757419	0.0792886	0.0789613	0.0784764	0.0745525	0.0740455	0.0745817	0.0716366
	0.0561429	0.0583706	0.0537472	0.0559562	0.0579321	0.0577816	0.0590495	0.0567381	0.0591776	0.061377	0.0600436	0.0608011	0.0634281	0.0622644	0.0607563	0.0620672	0.0600242	0.0638002	0.0635739	0.0628067	0.0639436	0.0638672	0.0690037	0.0635676	0.065915	0.0671103	0.0681749	0.0709852	0.0694292	0.0716024	0.0708761	0.0710606	0.0722238	0.0747688	0.0692464	0.0719921	0.0739773	0.0781595	0.0735548	0.0762472	0.0779393	0.0784281	0.0775974	0.0791953	0.0802913	0.0733569	0.0745494	0.0735411	0.071433
	0.0610119	0.0613757	0.0600257	0.0624296	0.0607776	0.0624864	0.0646622	0.0633974	0.0646413	0.0668305	0.0687673	0.0639691	0.0659345	0.0648679	0.066071	0.0672723	0.0663679	0.070106	0.0676425	0.0663054	0.0699154	0.0701255	0.0744847	0.0712839	0.0725949	0.07453	0.0753755	0.076084	0.0763592	0.0760899	0.0762402	0.0738588	0.0758252	0.0782026	0.0773933	0.0774646	0.0792838	0.0804979	0.0779694	0.0803214	0.0795707	0.0859619	0.0798971	0.0829789	0.0852298	0.080415	0.0796557	0.0762666	0.0758147
	0.0651556	0.0650507	0.0667051	0.0671227	0.0655593	0.0674545	0.0706319	0.0719308	0.0702649	0.0690928	0.0723464	0.0681566	0.0717189	0.068	0.0729239	0.0739565	0.0743764	0.073681	0.0742745	0.0718619	0.0766116	0.0753148	0.078684	0.0794568	0.0790589	0.0776596	0.0812838	0.0796153	0.0814541	0.0807197	0.0819624	0.0796434	0.0832289	0.0808336	0.0825431	0.0823261	0.081811	0.0831464	0.083153	0.0845311	0.0872129	0.0896356	0.086133	0.0899534	0.0896082	0.0881242	0.0854151	0.0812593	0.0843737
	0.0638621	0.0658053	0.0671376	0.0655114	0.0679132	0.0652663	0.0676354	0.0681786	0.0678076	0.0674951	0.0682249	0.0690296	0.0717313	0.0723572	0.0745195	0.0740168	0.0764641	0.0734205	0.0767677	0.0729415	0.0774347	0.0745599	0.0748694	0.0745301	0.0782211	0.0778117	0.0767277	0.0783697	0.082436	0.0811365	0.0826577	0.0805709	0.0832186	0.0836351	0.084612	0.0839605	0.0831686	0.0808151	0.0837466	0.0848212	0.089558	0.0858712	0.0886009	0.0901162	0.0864373	0.0880722	0.082657	0.0826058	0.0858701
	0.0604681	0.0641119	0.0636108	0.0636043	0.0658498	0.0638842	0.0645286	0.0639645	0.0650419	0.0675421	0.0660947	0.0666851	0.0657412	0.0722775	0.070957	0.0700393	0.0725875	0.0736902	0.0745141	0.0718914	0.0743539	0.072219	0.0726706	0.0725641	0.0784317	0.0772056	0.076078	0.0760904	0.0799651	0.0793726	0.0788312	0.0817038	0.0825775	0.0832556	0.08508	0.0862784	0.0863992	0.0793237	0.0810364	0.0868022	0.0882391	0.0877273	0.0910405	0.0903591	0.0883677	0.0862857	0.0851943	0.0844361	0.0850025
	0.0681329	0.0674936	0.06799	0.0695251	0.0723538	0.0707008	0.07136	0.07163	0.0752407	0.0746059	0.0715898	0.07122	0.0735781	0.074775	0.0758193	0.0786988	0.0755865	0.0798649	0.0790625	0.0796956	0.0784371	0.0798351	0.0796041	0.083749	0.0811946	0.0803764	0.0858373	0.0815846	0.0850209	0.0835116	0.083601	0.0850213	0.0878908	0.0881529	0.0877596	0.086858	0.0867088	0.0850433	0.0860695	0.0873423	0.0907965	0.0918752	0.0936385	0.0972114	0.0948966	0.0901421	0.0916187	0.0886776	0.0887354
	0.0732384	0.0745702	0.0747208	0.0773612	0.0779099	0.080512	0.0795034	0.0818357	0.0824124	0.0787495	0.0808221	0.0787697	0.0818829	0.0817829	0.0842115	0.0846241	0.0834421	0.0860186	0.0865377	0.0861324	0.0836529	0.0864731	0.0887475	0.0909087	0.0861948	0.0887157	0.0924425	0.0918199	0.0898572	0.0902245	0.089337	0.0922169	0.0927719	0.0944242	0.0917407	0.0935484	0.0895464	0.0936704	0.0919464	0.0906806	0.0952999	0.0961645	0.0954367	0.101754	0.0988015	0.0933631	0.0947447	0.0938539	0.0914236
	0.0712799	0.0772333	0.0753957	0.0744396	0.0709367	0.0781576	0.078028	0.0796993	0.0787885	0.079277	0.0804216	0.0816983	0.0781926	0.0799831	0.0808002	0.0824469	0.0819839	0.082969	0.0854571	0.0848224	0.0831076	0.0847921	0.0856426	0.0917859	0.0896151	0.0881628	0.0917786	0.0912332	0.0866463	0.0946456	0.0931316	0.0936279	0.0931952	0.0935518	0.0940403	0.0945797	0.0927206	0.0976959	0.0932084	0.0969511	0.0959817	0.0982341	0.0960443	0.102037	0.0983181	0.0944905	0.0923707	0.0936854	0.0936114
	0.0683826	0.073738	0.0699425	0.0715119	0.0681628	0.0733785	0.0739682	0.0738671	0.0779432	0.0759238	0.0782826	0.0783489	0.0774113	0.0782955	0.0758456	0.0821459	0.0815357	0.0793634	0.0815595	0.0810804	0.0820906	0.0822977	0.0841935	0.08737	0.0868821	0.0841495	0.089861	0.0886008	0.0896463	0.0913958	0.0955636	0.0911852	0.0937358	0.0938626	0.0948033	0.0943174	0.0918563	0.093725	0.0961896	0.0941188	0.098026	0.0986549	0.0975655	0.101478	0.0963072	0.0952546	0.0932854	0.0905961	0.094525
	0.0704727	0.0751821	0.0726937	0.0749718	0.0763889	0.0745679	0.0803278	0.076707	0.0803151	0.0784298	0.0834566	0.0816528	0.0857043	0.0850041	0.0814628	0.086056	0.0883042	0.0835479	0.084786	0.0868261	0.0850907	0.0871141	0.0907208	0.0882257	0.0895986	0.0880941	0.0906913	0.0942358	0.0958278	0.0924377	0.0960633	0.0925821	0.0946205	0.0989566	0.0937921	0.0949451	0.0975629	0.0962336	0.100708	0.0955081	0.101242	0.101199	0.0999995	0.104266	0.0999833	0.0975841	0.097795	0.0949182	0.0968539
	0.0773701	0.0814499	0.0788203	0.0785526	0.0801495	0.0770633	0.0843724	0.0820636	0.0816498	0.08516	0.0867955	0.0841095	0.0901806	0.0886006	0.0829434	0.0880608	0.0889456	0.0863481	0.088023	0.092177	0.0890788	0.0920152	0.089368	0.0899722	0.0912464	0.0924126	0.0925011	0.0925583	0.092163	0.0960701	0.0989032	0.0942311	0.0938406	0.0980869	0.096231	0.094951	0.098706	0.0980055	0.100926	0.0979866	0.101242	0.102206	0.0982084	0.102972	0.100927	0.0958063	0.0952413	0.0972776	0.0987888
	0.0742035	0.0797831	0.0758769	0.0770115	0.0800397	0.0785516	0.0790382	0.0818636	0.0798909	0.0834292	0.0823048	0.0803972	0.0834899	0.0834077	0.0807042	0.0849355	0.082888	0.0848207	0.0829564	0.087214	0.0905363	0.0896199	0.0869805	0.0859989	0.0886435	0.0874628	0.0925663	0.0875832	0.0897949	0.0911625	0.0926909	0.0939928	0.0933892	0.0953938	0.095161	0.0959113	0.0937084	0.093492	0.0960539	0.0970771	0.096079	0.0979683	0.0965077	0.0960036	0.0987846	0.0927778	0.0915102	0.096087	0.0949983
	0.0719746	0.0724641	0.0708873	0.0741772	0.0753968	0.0769866	0.0739374	0.0750108	0.0743882	0.0771918	0.0767712	0.0801873	0.0791713	0.0811831	0.079897	0.0824838	0.0790817	0.0833329	0.0822424	0.0842474	0.0852188	0.0863493	0.0879708	0.0847655	0.0884359	0.0870838	0.0888761	0.0855471	0.0876986	0.0890648	0.0895116	0.0907288	0.0937469	0.0934833	0.0925114	0.0900473	0.0935621	0.0926524	0.0935322	0.0943667	0.0935444	0.0950626	0.0973679	0.0943689	0.0969961	0.0935661	0.0954043	0.0937151	0.0902091
	0.0773662	0.0743177	0.0753023	0.0755403	0.0752484	0.0789959	0.0772066	0.0781479	0.0805295	0.0802222	0.0805383	0.0845326	0.0840696	0.0870168	0.0816558	0.0810521	0.082839	0.0866771	0.0883156	0.0844497	0.0865673	0.0884567	0.091269	0.087899	0.0889862	0.0901844	0.0904312	0.0884355	0.0910892	0.0896964	0.0909577	0.0929488	0.0962111	0.0935198	0.0961503	0.0928901	0.0969673	0.0954804	0.0926885	0.0958993	0.0980234	0.0967811	0.0996933	0.0985149	0.0999485	0.0970773	0.0970748	0.092065	0.0942509
	0.0791149	0.0780496	0.0789598	0.0769543	0.0789382	0.0823258	0.0791408	0.079748	0.0824317	0.0838505	0.0836419	0.0858422	0.0834907	0.0889665	0.0838482	0.0828098	0.0876784	0.0877523	0.0915356	0.0868332	0.0877649	0.0884964	0.0908338	0.0889028	0.0872627	0.0879872	0.0910848	0.0932158	0.0954197	0.0923901	0.0924775	0.0933213	0.0964659	0.0923345	0.0944671	0.0968202	0.0954449	0.0966485	0.0914122	0.096027	0.100453	0.0996925	0.0997177	0.0982556	0.0992657	0.0969252	0.0942405	0.0942583	0.0994605
	0.0750249	0.076285	0.0763375	0.0750938	0.0767726	0.0802772	0.0782198	0.0768687	0.0788169	0.0809452	0.0824301	0.083644	0.0814833	0.0852533	0.0823977	0.0839854	0.0888361	0.0846491	0.0860055	0.0871065	0.087234	0.0864952	0.08486	0.0877503	0.0884763	0.0901394	0.0877361	0.0956479	0.0918419	0.0909883	0.0927169	0.0936151	0.0937779	0.0935097	0.0917158	0.0951515	0.0964461	0.0959209	0.0945233	0.095015	0.100803	0.101316	0.0989625	0.0990266	0.0973524	0.097633	0.0913551	0.0949248	0.0966636
	0.0740706	0.075043	0.0767983	0.0760068	0.0777041	0.0774327	0.0781697	0.075437	0.0795278	0.0765466	0.0810351	0.0788706	0.0808944	0.0833305	0.0825844	0.0836974	0.0855368	0.0848391	0.0797944	0.0804905	0.0872409	0.0853721	0.0826706	0.0890956	0.0876671	0.0915295	0.0891581	0.0931348	0.0869136	0.0879703	0.0922931	0.0916953	0.091815	0.0928414	0.0913725	0.0932194	0.0936424	0.0903142	0.0934531	0.0947769	0.0973565	0.0984087	0.0969445	0.0979906	0.095497	0.0970227	0.0915978	0.0902645	0.0925062
	0.0668959	0.0655837	0.0681882	0.0674059	0.0672319	0.0671044	0.0686803	0.0666687	0.0718366	0.0683263	0.0701622	0.0689673	0.0698482	0.0720322	0.0734768	0.0736839	0.0733918	0.0751118	0.0728278	0.0678194	0.0737584	0.0738278	0.0777134	0.0795832	0.0747496	0.078444	0.0781065	0.0782211	0.0785648	0.0785731	0.0813302	0.0800166	0.0817912	0.0794026	0.0814867	0.0792299	0.0800645	0.0767986	0.0812807	0.0832763	0.0855372	0.0857527	0.0862792	0.0864556	0.0861014	0.0877092	0.0861484	0.0822803	0.0837342
	0.0673288	0.0688439	0.0632328	0.066914	0.0701779	0.0671054	0.0752239	0.0694984	0.0704125	0.0729342	0.0719575	0.0743364	0.0701315	0.0751256	0.0777942	0.0773112	0.0737442	0.0799382	0.0748995	0.0760176	0.0793226	0.0804485	0.0830783	0.0793455	0.0852136	0.0854487	0.0846497	0.0916123	0.0939719	0.0921087	0.0997139	0.0939698	0.0907231	0.0980534	0.0923737	0.0942888	0.0988377	0.0987752	0.103711	0.104561	0.102325	0.106149	0.107	0.105149	0.115957	0.115557	0.117329	0.115325	0.116683
	0.09393	0.0917188	0.0968747	0.0983662	0.108399	0.0954303	0.105632	0.110741	0.107986	0.11156	0.118735	0.120518	0.117536	0.124225	0.121878	0.124125	0.123827	0.133831	0.122641	0.131059	0.138418	0.137524	0.138616	0.14326	0.145633	0.151201	0.139105	0.148206	0.160705	0.145337	0.161922	0.164703	0.149933	0.156105	0.154784	0.160866	0.167221	0.156597	0.163858	0.164422	0.167102	0.174287	0.167012	0.168206	0.174415	0.170838	0.169947	0.172264	0.170062
	0.151714	0.143142	0.150374	0.147562	0.155613	0.152925	0.156016	0.160379	0.154284	0.161949	0.162301	0.164075	0.166006	0.165517	0.167379	0.167102	0.164695	0.174767	0.167834	0.159021	0.170787	0.174087	0.168587	0.173259	0.174531	0.173176	0.170534	0.175046	0.178104	0.168344	0.184959	0.183915	0.176889	0.173379	0.179051	0.183984	0.180943	0.178778	0.17686	0.181891	0.184183	0.187117	0.182759	0.181966	0.18185	0.182039	0.18073	0.177447	0.179082
	0.173508	0.168173	0.164049	0.166154	0.171318	0.168133	0.170044	0.168111	0.168246	0.169139	0.170741	0.168869	0.171706	0.170781	0.1717	0.173583	0.168753	0.17372	0.175419	0.166004	0.173102	0.177533	0.168677	0.172795	0.174804	0.17543	0.172886	0.175452	0.167905	0.172349	0.175159	0.176565	0.172852	0.165834	0.180017	0.177527	0.17175	0.172576	0.172763	0.180492	0.176103	0.17594	0.17572	0.17399	0.175212	0.166053	0.176693	0.175954	0.171411
	0.169031	0.166069	0.159281	0.167301	0.167188	0.163678	0.161365	0.162509	0.164763	0.167584	0.169029	0.160668	0.165426	0.168587	0.163948	0.167861	0.166303	0.165255	0.166823	0.164386	0.167444	0.175202	0.16859	0.169316	0.16935	0.173366	0.166377	0.168384	0.166451	0.165159	0.168783	0.169569	0.165994	0.166961	0.171	0.170131	0.165737	0.168769	0.172939	0.174289	0.171785	0.172002	0.172303	0.166389	0.169156	0.162908	0.169005	0.17412	0.170679
	0.161665	0.159406	0.15309	0.162842	0.155382	0.162937	0.156969	0.156814	0.156895	0.159866	0.163453	0.159466	0.155396	0.157952	0.158931	0.163475	0.156311	0.156772	0.154798	0.157088	0.161936	0.164501	0.162289	0.158373	0.156715	0.163493	0.164667	0.161022	0.162759	0.153496	0.16082	0.164985	0.160241	0.161869	0.166042	0.160474	0.15815	0.166364	0.161764	0.168524	0.166303	0.164822	0.162712	0.160526	0.165603	0.164117	0.156305	0.159091	0.159851
	0.150019	0.149487	0.144482	0.155046	0.148598	0.153859	0.157436	0.153279	0.152947	0.149416	0.148899	0.150702	0.151124	0.149114	0.150929	0.152425	0.143684	0.150413	0.14882	0.152268	0.150257	0.153291	0.147751	0.154759	0.148215	0.155774	0.149975	0.149682	0.152225	0.149718	0.15312	0.155151	0.153635	0.151622	0.157752	0.160009	0.150002	0.152518	0.157985	0.159956	0.153083	0.15489	0.157239	0.15986	0.153621	0.153622	0.149661	0.149615	0.14847
	0.147044	0.146962	0.144928	0.14843	0.146119	0.153243	0.148581	0.141996	0.148532	0.155908	0.144656	0.148687	0.152353	0.146593	0.152524	0.14719	0.149757	0.152742	0.15631	0.150521	0.153326	0.154682	0.15302	0.159344	0.153934	0.163191	0.146496	0.151775	0.154169	0.153342	0.153299	0.152182	0.155092	0.156382	0.157379	0.161576	0.153864	0.153502	0.159469	0.159906	0.157815	0.15703	0.163976	0.160795	0.152606	0.157019	0.157442	0.150977	0.160249
	0.14613	0.148521	0.146227	0.141765	0.148008	0.153223	0.149389	0.148894	0.14856	0.160034	0.147813	0.155701	0.156522	0.150538	0.156855	0.154163	0.153595	0.156955	0.154331	0.153713	0.161499	0.162422	0.16427	0.159045	0.16396	0.164311	0.154604	0.161353	0.159071	0.165494	0.158197	0.16031	0.1592	0.164538	0.163354	0.158736	0.161508	0.161667	0.165477	0.165842	0.168176	0.159911	0.1636	0.162879	0.159654	0.161943	0.164446	0.161803	0.166461
	0.147258	0.149578	0.149653	0.148902	0.157949	0.148091	0.157946	0.15287	0.152194	0.156019	0.157524	0.158327	0.164034	0.156103	0.156551	0.16275	0.154412	0.156515	0.154706	0.158703	0.160668	0.162822	0.159184	0.16215	0.163067	0.160936	0.162069	0.160008	0.160509	0.161325	0.162878	0.157463	0.16089	0.168843	0.160168	0.160427	0.164126	0.159618	0.163754	0.16437	0.165737	0.162132	0.15852	0.163657	0.163833	0.158953	0.164805	0.169415	0.165274
	0.155316	0.151428	0.157086	0.156679	0.1573	0.147394	0.15371	0.148376	0.159217	0.158696	0.164308	0.157444	0.162024	0.159021	0.155179	0.164491	0.163472	0.154399	0.158656	0.157142	0.161959	0.161544	0.157423	0.16455	0.156964	0.160431	0.160509	0.159701	0.159263	0.160727	0.165729	0.157805	0.166695	0.169342	0.160393	0.166603	0.168965	0.160642	0.160824	0.162708	0.161353	0.165079	0.158917	0.166638	0.163207	0.162776	0.167643	0.16467	0.162179
	0.158433	0.152706	0.156829	0.14854	0.151103	0.149952	0.154521	0.15075	0.163361	0.153016	0.158056	0.155095	0.15985	0.151043	0.147535	0.153859	0.158119	0.156048	0.152778	0.155472	0.156698	0.151659	0.153078	0.155273	0.149339	0.149874	0.153112	0.154193	0.15479	0.156239	0.159761	0.156246	0.163614	0.15815	0.155854	0.162275	0.16263	0.160887	0.15819	0.158929	0.160487	0.161905	0.154369	0.160029	0.156276	0.157239	0.162556	0.157536	0.154606
	0.148591	0.147908	0.144028	0.138938	0.144981	0.149744	0.146948	0.147209	0.147248	0.1419	0.146645	0.143491	0.15873	0.146233	0.143478	0.142642	0.149734	0.152936	0.145308	0.149195	0.147545	0.147883	0.147458	0.153718	0.147374	0.145979	0.149691	0.147595	0.149535	0.147136	0.15485	0.153278	0.151391	0.153749	0.152058	0.15526	0.154008	0.153993	0.15451	0.152259	0.156352	0.158539	0.153706	0.162125	0.152732	0.151474	0.154022	0.157793	0.150463
	0.147286	0.145816	0.137858	0.143172	0.144497	0.151113	0.148342	0.14562	0.148464	0.14242	0.148741	0.144382	0.155718	0.152987	0.152598	0.146402	0.158124	0.150667	0.150732	0.154846	0.150433	0.158642	0.152928	0.157137	0.157415	0.153588	0.15602	0.152415	0.155319	0.154474	0.160583	0.160398	0.153843	0.157158	0.161292	0.162601	0.161081	0.161315	0.165337	0.158674	0.160215	0.16289	0.160626	0.1626	0.160509	0.158643	0.156382	0.165508	0.159726
	0.158017	0.15555	0.149969	0.153361	0.15026	0.156195	0.156353	0.157215	0.159603	0.152651	0.158889	0.156261	0.166039	0.159009	0.16249	0.155163	0.165235	0.162898	0.15834	0.162014	0.160159	0.160968	0.160995	0.15985	0.167187	0.160885	0.169023	0.160012	0.164572	0.170044	0.165706	0.164592	0.163823	0.164673	0.169142	0.167358	0.17064	0.171526	0.173794	0.171389	0.165237	0.166996	0.165894	0.168686	0.16871	0.166885	0.16964	0.171916	0.167532
	0.158506	0.159176	0.15897	0.159779	0.157461	0.160608	0.160711	0.163281	0.164496	0.156122	0.162317	0.160634	0.165859	0.158519	0.164451	0.163795	0.166185	0.169113	0.165536	0.164865	0.163608	0.162487	0.161885	0.166049	0.170489	0.165425	0.168783	0.16703	0.173025	0.177795	0.172427	0.173982	0.172102	0.167804	0.171199	0.171474	0.174259	0.171237	0.175278	0.177282	0.170875	0.174096	0.170186	0.176134	0.1724	0.17632	0.174939	0.179053	0.170956
	0.158375	0.159097	0.161968	0.166383	0.160391	0.158493	0.164764	0.164256	0.16647	0.164332	0.166055	0.16601	0.170193	0.161023	0.168279	0.174064	0.168886	0.171765	0.174436	0.165824	0.167001	0.172162	0.168746	0.175465	0.175279	0.175709	0.172539	0.172756	0.174208	0.177618	0.180303	0.177978	0.177453	0.175329	0.174027	0.177645	0.179491	0.17878	0.181815	0.180732	0.180333	0.180779	0.175222	0.181881	0.178884	0.180765	0.179791	0.184517	0.179131
	0.169259	0.170113	0.16953	0.173993	0.168251	0.165094	0.173339	0.172126	0.170534	0.175253	0.175422	0.175402	0.181972	0.175546	0.175513	0.180709	0.181212	0.180998	0.182667	0.179367	0.179498	0.180192	0.188593	0.186372	0.185657	0.189281	0.185366	0.187347	0.180589	0.182078	0.185928	0.186863	0.185442	0.184209	0.181874	0.18767	0.189381	0.191212	0.191474	0.191574	0.191248	0.190405	0.191501	0.19346	0.189168	0.185188	0.193128	0.194947	0.186317
	0.178617	0.182017	0.177361	0.176857	0.182301	0.179209	0.183818	0.179864	0.17923	0.184826	0.18192	0.181067	0.183534	0.186846	0.179924	0.181565	0.187377	0.185814	0.181748	0.190611	0.185533	0.182161	0.19257	0.186773	0.186444	0.19095	0.18552	0.190808	0.185589	0.183131	0.189882	0.189403	0.190721	0.184149	0.189947	0.187373	0.187275	0.193099	0.184802	0.190517	0.189487	0.192775	0.194906	0.190271	0.18988	0.1877	0.190982	0.19555	0.182416
	0.175129	0.178921	0.175153	0.173935	0.18349	0.176221	0.178309	0.180793	0.18127	0.184762	0.174845	0.176028	0.177991	0.180718	0.17831	0.182228	0.182388	0.18385	0.176495	0.178359	0.175669	0.181196	0.182741	0.17482	0.17884	0.180726	0.174263	0.182886	0.178902	0.179225	0.184517	0.184217	0.184143	0.178946	0.183042	0.18142	0.18035	0.181791	0.179947	0.182127	0.177367	0.185675	0.181957	0.184144	0.184092	0.180244	0.177691	0.185525	0.177227
	0.17014	0.168148	0.170237	0.170101	0.174254	0.167656	0.16789	0.175995	0.17394	0.179568	0.166236	0.171476	0.171774	0.174193	0.172556	0.177422	0.176674	0.178587	0.177579	0.168337	0.172154	0.174333	0.177418	0.17163	0.174094	0.176765	0.17315	0.176472	0.172455	0.177543	0.181457	0.182781	0.178261	0.176442	0.17634	0.180032	0.183372	0.184581	0.183058	0.183407	0.177356	0.183524	0.178214	0.184309	0.182093	0.178026	0.180038	0.183193	0.177993
	0.171662	0.169354	0.172916	0.171594	0.175567	0.174746	0.169673	0.177049	0.177152	0.177025	0.171366	0.179107	0.182219	0.183709	0.179444	0.178397	0.182091	0.183633	0.184504	0.180649	0.183776	0.181874	0.181409	0.183025	0.182735	0.184505	0.182589	0.183802	0.179859	0.187339	0.189553	0.187964	0.185929	0.1845	0.185024	0.187745	0.192339	0.195036	0.191625	0.190342	0.187021	0.193141	0.188811	0.18714	0.191912	0.187345	0.187283	0.185936	0.183563
	0.180597	0.178991	0.178645	0.182584	0.186254	0.185726	0.179768	0.181709	0.187061	0.183064	0.183114	0.185392	0.192398	0.189076	0.188881	0.185924	0.190277	0.190662	0.190536	0.189702	0.192403	0.192712	0.188673	0.191761	0.188858	0.191308	0.191525	0.19406	0.189746	0.191825	0.193148	0.194409	0.193821	0.195923	0.194465	0.192382	0.195946	0.197185	0.19571	0.196993	0.192145	0.198909	0.19269	0.188317	0.196386	0.188626	0.187157	0.187462	0.190119
	0.182576	0.181834	0.181469	0.181511	0.183271	0.188544	0.185476	0.178127	0.182479	0.183666	0.187048	0.179395	0.183147	0.183151	0.187385	0.181916	0.187248	0.184883	0.18813	0.182727	0.193002	0.188882	0.187706	0.188812	0.183875	0.184797	0.189247	0.189403	0.186777	0.184448	0.186557	0.187471	0.187532	0.192349	0.188314	0.187855	0.186558	0.19095	0.187846	0.191155	0.185085	0.190867	0.188307	0.186183	0.190219	0.183301	0.180679	0.183918	0.185057
	0.179164	0.176156	0.178802	0.175138	0.17717	0.181747	0.181026	0.171303	0.179141	0.178948	0.181036	0.18005	0.175147	0.180331	0.185693	0.177831	0.181302	0.175714	0.184832	0.184679	0.185556	0.182555	0.179495	0.182634	0.18084	0.182645	0.183298	0.180312	0.179556	0.182665	0.182844	0.181086	0.181744	0.183016	0.179296	0.188616	0.182236	0.18453	0.1859	0.188442	0.181	0.185147	0.189428	0.18909	0.186821	0.183792	0.186266	0.184342	0.182266
	0.17853	0.176426	0.176642	0.174629	0.17555	0.177557	0.177616	0.178981	0.183951	0.181047	0.181327	0.179906	0.18097	0.184223	0.186219	0.185455	0.183988	0.174335	0.185206	0.187727	0.18558	0.186587	0.182672	0.186396	0.183035	0.192603	0.187725	0.186272	0.18774	0.188113	0.190251	0.190376	0.1885	0.188735	0.188661	0.196742	0.189384	0.189849	0.19045	0.195863	0.195206	0.193894	0.19431	0.193178	0.194124	0.194536	0.191167	0.192023	0.190658
	0.182999	0.184551	0.184409	0.180734	0.180394	0.182262	0.182022	0.184161	0.184844	0.188551	0.187109	0.184358	0.188328	0.189049	0.188944	0.193772	0.193228	0.186715	0.189678	0.185198	0.193673	0.191215	0.19474	0.19316	0.188852	0.194321	0.194372	0.19308	0.199425	0.195897	0.195081	0.197071	0.195061	0.196062	0.198077	0.196632	0.193273	0.198374	0.201751	0.196141	0.198529	0.19541	0.193569	0.195804	0.196316	0.196289	0.189662	0.195974	0.194246
	0.187528	0.189321	0.18608	0.18418	0.18365	0.185094	0.185002	0.185646	0.184953	0.189279	0.191798	0.189569	0.18772	0.189893	0.190537	0.197464	0.194557	0.192412	0.191307	0.190328	0.19657	0.191457	0.195399	0.192526	0.193789	0.192116	0.194605	0.192947	0.19558	0.194149	0.195597	0.197293	0.194965	0.19595	0.19356	0.193294	0.192223	0.198068	0.202303	0.195399	0.195247	0.191913	0.193366	0.197528	0.192458	0.190415	0.190389	0.191587	0.189681
	0.1839	0.187179	0.182678	0.185173	0.182974	0.182955	0.182222	0.182185	0.183926	0.184195	0.190198	0.185173	0.185902	0.187406	0.185849	0.19263	0.187427	0.187789	0.188175	0.191251	0.189203	0.18665	0.189736	0.187082	0.193157	0.189991	0.185848	0.190439	0.185931	0.188614	0.193061	0.192307	0.191434	0.189488	0.188535	0.191869	0.192112	0.193021	0.191	0.194807	0.191235	0.188964	0.193745	0.196674	0.188786	0.18729	0.186559	0.186695	0.184487
	0.181639	0.182936	0.1821	0.185676	0.182815	0.184827	0.183194	0.182257	0.188661	0.183996	0.184518	0.183907	0.187297	0.185188	0.183609	0.189639	0.185314	0.188106	0.188156	0.18715	0.187114	0.186066	0.186134	0.185711	0.189915	0.187898	0.185994	0.189764	0.186448	0.186628	0.193716	0.192105	0.189565	0.188773	0.188914	0.191499	0.18929	0.189647	0.192297	0.196508	0.191241	0.192166	0.195908	0.195943	0.189788	0.190731	0.191096	0.192206	0.189461
	0.183845	0.187137	0.185734	0.185671	0.182927	0.189914	0.191617	0.191715	0.193224	0.190842	0.189954	0.190157	0.194276	0.186507	0.187353	0.193637	0.192904	0.19199	0.198748	0.194076	0.191064	0.194903	0.193924	0.194315	0.192448	0.194653	0.196294	0.196329	0.189599	0.196331	0.199395	0.197592	0.196511	0.197638	0.196323	0.19861	0.193382	0.197055	0.199568	0.202774	0.199475	0.20036	0.201527	0.200486	0.198922	0.200105	0.200897	0.201404	0.198504
	0.186411	0.192291	0.192493	0.190084	0.187079	0.189394	0.193999	0.193896	0.19028	0.193612	0.193506	0.193363	0.194098	0.186832	0.192633	0.195514	0.193859	0.192435	0.20027	0.197725	0.192104	0.196739	0.199676	0.19713	0.193357	0.194749	0.198115	0.197034	0.192037	0.19997	0.199038	0.197642	0.199695	0.198405	0.199641	0.199583	0.197654	0.201266	0.202832	0.203492	0.200559	0.200952	0.201054	0.203487	0.200658	0.202033	0.199243	0.195514	0.197499
	0.187941	0.187867	0.190722	0.189907	0.186053	0.187742	0.187688	0.18782	0.187545	0.189847	0.191425	0.193389	0.187987	0.188922	0.191595	0.190891	0.190079	0.192075	0.193368	0.197803	0.195493	0.193921	0.195373	0.194062	0.196442	0.196097	0.198259	0.19627	0.194426	0.197513	0.197672	0.198164	0.198786	0.195593	0.199865	0.199516	0.198044	0.202788	0.203076	0.204678	0.197173	0.2022	0.201599	0.200925	0.200029	0.197145	0.195669	0.196816	0.196886
	0.190804	0.189704	0.187793	0.18726	0.185973	0.193813	0.187234	0.186372	0.190809	0.18796	0.194971	0.193388	0.188349	0.192292	0.191588	0.192422	0.189957	0.192136	0.191904	0.194718	0.197817	0.192822	0.195948	0.191641	0.197915	0.197056	0.198104	0.193229	0.192629	0.193325	0.194042	0.197226	0.194192	0.192129	0.194584	0.197552	0.19821	0.195667	0.197062	0.201198	0.1942	0.197133	0.196811	0.194945	0.199102	0.190469	0.194363	0.198176	0.192742
[truncated: 52 more columns]

## Sheet: Fig. 3d Left
	Session 1	Session 2	Session 3	Session 4	Session 5
Early Evoked	0.109491	0.0333513	0.0429821	-0.00747675	-0.0290317
Late Evoked	0.00397661	-0.0266085	0.0214857	-0.00888317	-0.0152001
Spontaneous	-0.0174827	-0.0316237	-0.0202282	-0.0738068	-0.0584

## Sheet: Fig. 3d Right
	Session 1	Session 2	Session 3	Session 4	Session 5
Early Evoked	0.000467924	0.00228218	-0.0209634	-0.0216363	0.0270102
Late Evoked	0.0300579	-0.030539	-0.0529048	0.0186928	0.0512414
Spontaneous	0.00159509	-0.0518884	-0.0568606	-0.0363972	0.00690428

## Sheet: Fig. 3e
Overlapping			Non-overlapping
Peak Delays	Peak Heights		Peak Delays	Peak Heights
2	0.00809008		11	0.00237739
1	0.00733533		-6	0.00244854
3	0.00364571		-17	0.00303758
2	0.00668994		-39	0.00236304
3	0.0140379		3	0.00219413

## Sheet: Fig. 4a
t	Mean Corr	Mean Shuffled Corr
1	0.26926	0.173372
6	0.270143	0.17459
11	0.320703	0.179503
16	0.380589	0.193037
21	0.406328	0.205484
26	0.41212	0.212688
31	0.405409	0.213834
36	0.404981	0.209646
41	0.40181	0.203516
46	0.40996	0.196666
51	0.408753	0.189606
56	0.403418	0.183967
61	0.399942	0.178998
66	0.401725	0.174548
71	0.412704	0.172631
76	0.420072	0.171146
81	0.414977	0.171467
86	0.413459	0.171754
91	0.410802	0.173058
96	0.411188	0.173059
101	0.415743	0.173235
106	0.417732	0.17325
111	0.422397	0.173705
116	0.424223	0.173166
121	0.430025	0.173015
126	0.438612	0.172603
131	0.438976	0.172805
136	0.441302	0.173552
141	0.442601	0.173362
146	0.448237	0.174166
151	0.45593	0.174065
156	0.459657	0.174603
161	0.458005	0.174552
166	0.458279	0.175232
171	0.461343	0.176068
176	0.466114	0.17545
181	0.464408	0.176528
186	0.461434	0.175808
191	0.45903	0.176064
196	0.456768	0.176326
201	0.459339	0.176843
206	0.457561	0.177554
211	0.451615	0.178265
216	0.44521	0.177954
221	0.434607	0.178911
226	0.428226	0.179842
231	0.421733	0.181179
236	0.419164	0.183732
241	0.41392	0.184801
246	0.408185	0.188099
251	0.408432	0.191978
256	0.402575	0.19711
261	0.399191	0.201379
266	0.392576	0.203223
271	0.381167	0.206614
276	0.376017	0.214719

## Sheet: Fig. 4b
Delays	Early Evoked	Shuffled Early Evoked	Late Evoked	Shuffled Later Evoked
-50	0.276936	0.209031	0.401916	0.202119
-49	0.275678	0.2067	0.406096	0.203949
-48	0.277855	0.206489	0.409561	0.2039
-47	0.278463	0.204779	0.411972	0.204744
-46	0.280337	0.205476	0.41923	0.205441
-45	0.279828	0.204669	0.42568	0.204186
-44	0.284548	0.204601	0.428058	0.204447
-43	0.289727	0.20273	0.436193	0.204426
-42	0.290674	0.204114	0.441356	0.2046
-41	0.293217	0.202562	0.44749	0.204299
-40	0.299579	0.203717	0.454797	0.205831
-39	0.29906	0.201572	0.459354	0.204292
-38	0.301819	0.202541	0.459755	0.205282
-37	0.303515	0.200887	0.462237	0.204964
-36	0.314237	0.203458	0.464517	0.205543
-35	0.31825	0.203936	0.466509	0.205927
-34	0.322001	0.202918	0.469843	0.206384
-33	0.329887	0.20403	0.472063	0.205324
-32	0.339249	0.203907	0.475297	0.20611
-31	0.345911	0.20304	0.477221	0.208173
-30	0.351994	0.203244	0.477964	0.205625
-29	0.357455	0.203683	0.477279	0.206995
-28	0.364137	0.203406	0.479738	0.207355
-27	0.365502	0.202884	0.479575	0.207346
-26	0.375187	0.20389	0.481504	0.206389
-25	0.381829	0.203332	0.483621	0.208139
-24	0.389042	0.202987	0.487872	0.207857
-23	0.392106	0.204843	0.489543	0.206952
-22	0.396659	0.20475	0.492304	0.206655
-21	0.40176	0.203319	0.493152	0.207635
-20	0.40596	0.205676	0.493828	0.208459
-19	0.409841	0.205195	0.494996	0.208972
-18	0.411903	0.206507	0.491276	0.209073
-17	0.416946	0.20583	0.490766	0.208612
-16	0.417648	0.207179	0.48757	0.208391
-15	0.417752	0.205642	0.485834	0.207493
-14	0.421849	0.205897	0.49048	0.209794
-13	0.42357	0.207632	0.49012	0.208006
-12	0.426803	0.209558	0.489135	0.209021
-11	0.430417	0.207356	0.49058	0.206867
-10	0.434102	0.207423	0.486034	0.20836
-9	0.440381	0.207515	0.487418	0.208076
-8	0.441308	0.207937	0.484488	0.208407
-7	0.444907	0.210162	0.483637	0.20787
-6	0.444823	0.20935	0.484397	0.20931
-5	0.451038	0.208535	0.488087	0.207646
-4	0.453896	0.209076	0.490319	0.207695
-3	0.458993	0.209109	0.490645	0.207291
-2	0.46385	0.209535	0.491487	0.208294
-1	0.465797	0.207914	0.491293	0.207408
0	0.469828	0.208683	0.493405	0.206412
1	0.470474	0.208979	0.490988	0.207461
2	0.473633	0.208351	0.490841	0.20656
3	0.475231	0.209341	0.493067	0.207717
4	0.474978	0.208842	0.486798	0.207726
5	0.475817	0.209225	0.489623	0.207666
6	0.478384	0.2084	0.490103	0.20775
7	0.482876	0.208995	0.485579	0.207006
8	0.478433	0.209634	0.485076	0.207067
9	0.477965	0.209218	0.486039	0.207951
10	0.47683	0.210034	0.483222	0.207396
11	0.475726	0.209597	0.477636	0.207725
12	0.473515	0.210139	0.475812	0.206361
13	0.471203	0.209684	0.470717	0.207801
14	0.472365	0.209916	0.470597	0.206971
15	0.474413	0.209979	0.469443	0.206556
16	0.474336	0.209775	0.464088	0.207313
17	0.470647	0.210972	0.465263	0.206784
18	0.473617	0.21026	0.460927	0.207906
19	0.474363	0.210363	0.459569	0.207125
20	0.47237	0.209878	0.455697	0.20641
21	0.474272	0.211065	0.44858	0.206171
22	0.469596	0.209903	0.442761	0.207296
23	0.468524	0.21124	0.43794	0.206177
24	0.465289	0.211275	0.435213	0.206535
25	0.463578	0.212495	0.43233	0.206318
26	0.463291	0.210332	0.42768	0.205365
27	0.461431	0.211055	0.429824	0.205318
28	0.462284	0.21041	0.431013	0.2054
29	0.459106	0.212462	0.434708	0.20713
30	0.456399	0.210265	0.430169	0.206134
31	0.452817	0.211655	0.427415	0.206146
32	0.443832	0.211459	0.423063	0.206644
33	0.44603	0.211131	0.422495	0.204586
34	0.446519	0.212451	0.421443	0.205321
35	0.442703	0.21036	0.423667	0.205054
36	0.445379	0.211207	0.422351	0.204709
37	0.443159	0.211381	0.414991	0.20555
38	0.437236	0.210217	0.410436	0.206278
39	0.430202	0.211794	0.407935	0.205761
40	0.424818	0.21039	0.403752	0.205272
41	0.415871	0.211484	0.401179	0.206258
42	0.410147	0.210441	0.406379	0.20588
43	0.407432	0.209763	0.396457	0.204864
44	0.404513	0.211774	0.394217	0.2048
45	0.397893	0.210058	0.398877	0.2049
46	0.395683	0.210923	0.3979	0.204695
47	0.392276	0.209048	0.389534	0.204662
48	0.384679	0.209342	0.387964	0.204209
49	0.3846	0.209693	0.383788	0.204208
50	0.388621	0.209711	0.380553	0.203224

## Sheet: Fig. 4c
Time Points / Delays
	0.169511	0.169511	0.169511	0.169511	0.169511	0.169511	0.169511	0.169511	0.169511	0.169511	0.169511	0.169511	0.169511	0.169511	0.169511	0.169511	0.169511	0.169511	0.169511	0.169511	0.169511	0.169511	0.169511	0.169511	0.169511	0.169511	0.169511	0.169511	0.169511	0.169511	0.169511	0.169511	0.169511	0.169511	0.169511	0.169511	0.169511	0.169511	0.169511	0.169511	0.169511	0.169511	0.169511	0.169511	0.169511	0.169511	0.169511	0.169511	0.169511
	0.169511	0.169511	0.169511	0.169511	0.169511	0.169511	0.169511	0.169511	0.169511	0.169511	0.169511	0.169511	0.169511	0.169511	0.169511	0.169511	0.169511	0.169511	0.169511	0.169511	0.169511	0.169511	0.169511	0.169511	0.169511	0.169511	0.169511	0.169511	0.169511	0.169511	0.169511	0.169511	0.169511	0.169511	0.169511	0.169511	0.169511	0.169511	0.169511	0.169511	0.169511	0.169511	0.169511	0.169511	0.169511	0.201612	0.199416	0.198956	0.203375
	0.169511	0.169511	0.169511	0.169511	0.169511	0.169511	0.169511	0.169511	0.169511	0.169511	0.169511	0.169511	0.169511	0.169511	0.169511	0.169511	0.169511	0.169511	0.169511	0.169511	0.169511	0.169511	0.169511	0.169511	0.169511	0.169511	0.169511	0.169511	0.169511	0.169511	0.169511	0.169511	0.169511	0.169511	0.169511	0.169511	0.169511	0.169511	0.169511	0.169511	0.178206	0.184352	0.190675	0.201701	0.195753	0.223361	0.248147	0.25014	0.246097
	0.169511	0.169511	0.169511	0.169511	0.169511	0.169511	0.169511	0.169511	0.169511	0.169511	0.169511	0.169511	0.169511	0.169511	0.169511	0.169511	0.169511	0.169511	0.169511	0.169511	0.169511	0.169511	0.169511	0.169511	0.169511	0.169511	0.169511	0.169511	0.169511	0.169511	0.169511	0.169511	0.169511	0.169511	0.169511	0.184587	0.187948	0.184526	0.20034	0.198056	0.221012	0.243419	0.248526	0.250613	0.26047	0.274119	0.291566	0.303297	0.312073
	0.169511	0.169511	0.169511	0.169511	0.169511	0.169511	0.169511	0.169511	0.169511	0.169511	0.169511	0.169511	0.169511	0.169511	0.169511	0.169511	0.169511	0.169511	0.169511	0.169511	0.169511	0.169511	0.169511	0.169511	0.169511	0.169511	0.169511	0.169511	0.169511	0.169511	0.186948	0.186793	0.186437	0.19594	0.192626	0.209571	0.225734	0.22296	0.229875	0.246198	0.260236	0.273958	0.288923	0.29287	0.325564	0.343332	0.360105	0.385037	0.397294
	0.169511	0.169511	0.169511	0.169511	0.169511	0.169511	0.169511	0.169511	0.169511	0.169511	0.169511	0.169511	0.169511	0.169511	0.169511	0.169511	0.169511	0.169511	0.169511	0.169511	0.169511	0.169511	0.169511	0.169511	0.169511	0.180916	0.179987	0.180004	0.187047	0.186943	0.211192	0.221041	0.218881	0.228383	0.240613	0.251326	0.269559	0.280672	0.289861	0.320074	0.337452	0.355736	0.379045	0.392475	0.405016	0.41296	0.431287	0.436822	0.442967
	0.169511	0.169511	0.169511	0.169511	0.169511	0.169511	0.169511	0.169511	0.169511	0.169511	0.169511	0.169511	0.169511	0.169511	0.169511	0.169511	0.169511	0.169511	0.169511	0.169511	0.179479	0.186165	0.185382	0.200129	0.194152	0.208295	0.215273	0.212819	0.226699	0.228318	0.23993	0.262809	0.269959	0.276829	0.31257	0.327989	0.344863	0.366235	0.37976	0.392743	0.394672	0.408397	0.412531	0.422547	0.427936	0.443049	0.443685	0.452481	0.459079
	0.169511	0.169511	0.169511	0.169511	0.169511	0.169511	0.169511	0.169511	0.169511	0.169511	0.169511	0.169511	0.169511	0.169511	0.169511	0.176186	0.182256	0.185374	0.189346	0.188646	0.210432	0.209758	0.208893	0.214787	0.21637	0.232843	0.2484	0.254285	0.271089	0.297935	0.313494	0.324606	0.343699	0.362042	0.377575	0.380112	0.39288	0.4004	0.411394	0.416234	0.428799	0.43345	0.443521	0.447994	0.443673	0.448147	0.452705	0.460561	0.462587
	0.169511	0.169511	0.169511	0.169511	0.169511	0.169511	0.169511	0.169511	0.169511	0.169511	0.198497	0.201763	0.204503	0.20681	0.210699	0.226026	0.224224	0.214657	0.213845	0.214195	0.228781	0.241512	0.251875	0.272742	0.292489	0.311765	0.321223	0.336537	0.348986	0.359223	0.363482	0.371314	0.378661	0.388631	0.394234	0.401293	0.401252	0.411389	0.418103	0.416623	0.421225	0.425736	0.429755	0.434523	0.441482	0.447838	0.441472	0.451651	0.457168
	0.169511	0.169511	0.169511	0.169511	0.169511	0.196217	0.194355	0.190522	0.197063	0.205316	0.225603	0.225827	0.227426	0.226068	0.23009	0.236691	0.245065	0.247926	0.266636	0.280289	0.297384	0.301457	0.3185	0.329244	0.338748	0.339032	0.343044	0.354163	0.364672	0.371859	0.372204	0.371957	0.381516	0.392343	0.394138	0.400007	0.406181	0.407901	0.416607	0.422936	0.429574	0.42819	0.434809	0.439486	0.446902	0.452328	0.454699	0.461912	0.465075
	0.192313	0.195664	0.200838	0.20408	0.21225	0.23003	0.237038	0.236964	0.2304	0.236286	0.241232	0.251952	0.252027	0.259896	0.27235	0.287345	0.290574	0.302209	0.309604	0.320164	0.323108	0.327768	0.335733	0.342352	0.350688	0.350792	0.352538	0.363018	0.370459	0.373359	0.381184	0.3883	0.388926	0.401758	0.404644	0.41181	0.409002	0.414987	0.420877	0.4276	0.432571	0.435346	0.441985	0.450795	0.4544	0.460346	0.470892	0.471819	0.471423
	0.225516	0.232695	0.237084	0.230472	0.236409	0.239676	0.248015	0.242643	0.248399	0.269053	0.280572	0.284964	0.298403	0.308793	0.318723	0.326452	0.329388	0.334758	0.338799	0.346253	0.347168	0.34766	0.355562	0.362174	0.365372	0.373487	0.381642	0.382548	0.392271	0.392377	0.399569	0.40251	0.409899	0.415523	0.423238	0.427426	0.431217	0.440464	0.450155	0.452111	0.456805	0.46311	0.464755	0.46447	0.467485	0.472815	0.472154	0.475465	0.48145
	0.23966	0.242833	0.240135	0.249256	0.269811	0.275975	0.281051	0.292685	0.296255	0.303912	0.308399	0.308513	0.315209	0.320445	0.32538	0.327693	0.329845	0.335561	0.343739	0.343589	0.348509	0.35846	0.361757	0.37107	0.371324	0.377951	0.378661	0.383648	0.386782	0.393085	0.397096	0.400964	0.411335	0.425484	0.43037	0.430438	0.437203	0.438339	0.439587	0.443476	0.44824	0.448612	0.452382	0.458914	0.462185	0.465732	0.463321	0.468229	0.466836
	0.274387	0.276051	0.286447	0.287807	0.292673	0.293945	0.291025	0.291081	0.297994	0.299812	0.307351	0.31074	0.314555	0.318731	0.322537	0.325206	0.333074	0.335978	0.342785	0.343524	0.349093	0.349496	0.353376	0.35704	0.365753	0.371298	0.376491	0.385722	0.399541	0.406015	0.409441	0.414879	0.417006	0.416488	0.422289	0.425983	0.427867	0.431476	0.437939	0.443772	0.445481	0.445633	0.448948	0.450159	0.450323	0.451041	0.451204	0.453242	0.453948
	0.283584	0.281557	0.277149	0.287036	0.287791	0.296905	0.303117	0.30678	0.311221	0.310294	0.310805	0.318284	0.323262	0.323513	0.327071	0.334205	0.333708	0.336807	0.3382	0.347013	0.351459	0.358342	0.365169	0.377335	0.381607	0.380758	0.386403	0.390343	0.391374	0.397818	0.400788	0.404128	0.40732	0.413641	0.417553	0.420407	0.422264	0.42624	0.430158	0.431574	0.430329	0.43343	0.434055	0.435328	0.438249	0.441747	0.447507	0.446137	0.446394
	0.276936	0.275678	0.277855	0.278463	0.280337	0.279828	0.284548	0.289727	0.290674	0.293217	0.299579	0.29906	0.301819	0.303515	0.314237	0.31825	0.322001	0.329887	0.339249	0.345911	0.351994	0.357455	0.364137	0.365502	0.375187	0.381829	0.389042	0.392106	0.396659	0.40176	0.40596	0.409841	0.411903	0.416946	0.417648	0.417752	0.421849	0.42357	0.426803	0.430417	0.434102	0.440381	0.441308	0.444907	0.444823	0.451038	0.453896	0.458993	0.46385
	0.265313	0.267969	0.272534	0.273358	0.279675	0.283901	0.283112	0.282926	0.286475	0.296284	0.299722	0.303783	0.309703	0.318198	0.322553	0.331223	0.340343	0.347482	0.350891	0.360239	0.365767	0.372853	0.3758	0.381921	0.387636	0.391541	0.398063	0.401062	0.406173	0.407166	0.408132	0.414618	0.41881	0.424532	0.431374	0.434162	0.442593	0.446185	0.450872	0.452021	0.456733	0.458011	0.462262	0.466233	0.468828	0.474056	0.473432	0.478065	0.477811
	0.285848	0.285681	0.290976	0.296431	0.301545	0.302229	0.302946	0.307244	0.315086	0.319864	0.329947	0.335736	0.343893	0.347813	0.357798	0.363887	0.371247	0.373141	0.379067	0.383289	0.386684	0.389179	0.391407	0.394624	0.396876	0.398363	0.405066	0.405719	0.411276	0.416955	0.420301	0.427727	0.43306	0.441645	0.445197	0.448274	0.448885	0.452044	0.457514	0.459287	0.4638	0.464669	0.469355	0.469769	0.471743	0.474136	0.47589	0.478405	0.478387
	0.307961	0.306558	0.309562	0.315986	0.320926	0.329599	0.335193	0.34137	0.347956	0.353324	0.357403	0.364549	0.368302	0.370298	0.376087	0.380013	0.383349	0.387556	0.387015	0.388569	0.39194	0.39583	0.396198	0.402485	0.408908	0.415388	0.424924	0.43261	0.44134	0.446223	0.451099	0.451912	0.453776	0.459934	0.463042	0.467203	0.466589	0.470883	0.470774	0.474894	0.477013	0.479288	0.481857	0.482388	0.483373	0.483367	0.484384	0.486807	0.487287
	0.315272	0.320429	0.322355	0.330784	0.335405	0.34277	0.34797	0.352454	0.355018	0.364574	0.370767	0.373317	0.377342	0.375221	0.3819	0.383884	0.386318	0.382974	0.387269	0.393858	0.39952	0.408734	0.416445	0.42524	0.428241	0.431793	0.434362	0.438237	0.445704	0.450472	0.456461	0.458121	0.460306	0.461461	0.463462	0.467086	0.471167	0.473889	0.47584	0.475214	0.475084	0.477946	0.480742	0.482426	0.481802	0.48179	0.48354	0.479252	0.479084
	0.329322	0.330434	0.335807	0.337544	0.348707	0.353033	0.35353	0.357844	0.356682	0.365528	0.368973	0.37156	0.36709	0.36994	0.378253	0.385491	0.394892	0.402165	0.410632	0.413367	0.419963	0.424911	0.431491	0.437222	0.445817	0.449084	0.451788	0.454249	0.456911	0.459847	0.465705	0.471093	0.472027	0.473327	0.471471	0.471446	0.475045	0.477765	0.483209	0.483689	0.482828	0.482738	0.479163	0.479287	0.479383	0.480491	0.48032	0.480532	0.480273
	0.338806	0.338988	0.345397	0.346968	0.358152	0.35938	0.362207	0.359498	0.359925	0.366661	0.375989	0.385573	0.391965	0.398535	0.400104	0.409749	0.415265	0.425118	0.433461	0.442449	0.448245	0.44938	0.453433	0.459506	0.461475	0.467733	0.474145	0.478053	0.48117	0.480786	0.483576	0.487738	0.489816	0.498009	0.499691	0.498654	0.498948	0.494777	0.495641	0.496017	0.496592	0.496357	0.4958	0.494063	0.493825	0.496736	0.498488	0.50053	0.501132
	0.359036	0.359839	0.357311	0.356066	0.361761	0.372241	0.377895	0.386135	0.389973	0.394596	0.405848	0.414155	0.424192	0.432931	0.445427	0.451746	0.452873	0.456349	0.464714	0.466893	0.471246	0.476025	0.481191	0.486599	0.484212	0.487788	0.492361	0.493922	0.500793	0.501604	0.500943	0.50083	0.498173	0.499388	0.500062	0.498694	0.496358	0.494263	0.493249	0.492415	0.493095	0.49612	0.49755	0.498528	0.497091	0.496453	0.49745	0.494152	0.494827
	0.366639	0.37079	0.378303	0.384288	0.391275	0.403209	0.410865	0.418519	0.425661	0.436554	0.443455	0.448428	0.452287	0.456719	0.46114	0.466355	0.470458	0.477155	0.483652	0.482021	0.48805	0.49164	0.491459	0.496785	0.497767	0.499189	0.500856	0.500683	0.502075	0.503873	0.501892	0.501011	0.49958	0.498434	0.498261	0.499582	0.500693	0.502145	0.503769	0.504245	0.50397	0.506262	0.503086	0.501559	0.502192	0.501023	0.501607	0.500914	0.496862
	0.385403	0.393037	0.397242	0.403906	0.414256	0.423	0.427733	0.432013	0.436769	0.444251	0.448878	0.452212	0.459419	0.46483	0.467423	0.472896	0.477212	0.475781	0.480713	0.481377	0.481997	0.482286	0.483825	0.485791	0.487846	0.486894	0.487129	0.48745	0.487277	0.488053	0.491834	0.494754	0.495763	0.4969	0.496576	0.496413	0.49839	0.495986	0.495637	0.496111	0.49519	0.498203	0.499111	0.49492	0.495703	0.490922	0.493249	0.490145	0.491059
	0.401916	0.406096	0.409561	0.411972	0.41923	0.42568	0.428058	0.436193	0.441356	0.44749	0.454797	0.459354	0.459755	0.462237	0.464517	0.466509	0.469843	0.472063	0.475297	0.477221	0.477964	0.477279	0.479738	0.479575	0.481504	0.483621	0.487872	0.489543	0.492304	0.493152	0.493828	0.494996	0.491276	0.490766	0.48757	0.485834	0.49048	0.49012	0.489135	0.49058	0.486034	0.487418	0.484488	0.483637	0.484397	0.488087	0.490319	0.490645	0.491487
	0.398356	0.400263	0.408357	0.412823	0.41737	0.424269	0.430686	0.432002	0.433702	0.437117	0.440235	0.444531	0.448942	0.451321	0.451829	0.454018	0.452838	0.458596	0.461112	0.462128	0.465601	0.468907	0.471846	0.475594	0.477264	0.481518	0.482207	0.481626	0.48169	0.480789	0.480754	0.485967	0.48655	0.490105	0.4913	0.488983	0.490724	0.486949	0.485819	0.487724	0.49157	0.493333	0.494336	0.494841	0.497399	0.500267	0.498533	0.497422	0.500154
	0.398392	0.403858	0.405816	0.407722	0.413323	0.419914	0.42272	0.428449	0.429211	0.433013	0.437471	0.441199	0.449642	0.452456	0.458772	0.462907	0.467408	0.471062	0.478748	0.481524	0.485187	0.485987	0.486508	0.48953	0.488172	0.490333	0.494955	0.495468	0.499013	0.499712	0.498463	0.497872	0.493729	0.493756	0.495526	0.499072	0.497281	0.497185	0.499893	0.502484	0.505451	0.505781	0.505281	0.506499	0.502317	0.504163	0.507774	0.503695	0.503066
	0.403103	0.404006	0.410595	0.412881	0.415962	0.421765	0.424042	0.430398	0.43118	0.438113	0.441299	0.449122	0.453699	0.456239	0.460478	0.464687	0.466371	0.467277	0.470089	0.472465	0.47625	0.482269	0.48272	0.486107	0.486178	0.4866	0.488439	0.486329	0.487305	0.489854	0.492108	0.491395	0.491396	0.494084	0.496951	0.499479	0.497883	0.498042	0.498292	0.496162	0.49939	0.505215	0.502235	0.50149	0.501208	0.500138	0.498611	0.499881	0.498207
	0.408758	0.410713	0.415132	0.416747	0.424177	0.429006	0.435421	0.43937	0.445155	0.450343	0.454298	0.456061	0.457807	0.459064	0.46259	0.467524	0.472611	0.47366	0.479489	0.479852	0.479094	0.480783	0.480467	0.48324	0.486019	0.49077	0.489767	0.490667	0.494547	0.497993	0.501211	0.500543	0.49982	0.499126	0.497305	0.500906	0.506989	0.505756	0.504921	0.505131	0.504707	0.505257	0.507115	0.504928	0.506716	0.504538	0.502405	0.503971	0.503799
	0.403819	0.410362	0.414093	0.419357	0.423988	0.431349	0.432788	0.437961	0.43949	0.446292	0.452449	0.458981	0.462772	0.466338	0.468776	0.471298	0.476623	0.47663	0.481516	0.484268	0.489754	0.488732	0.489539	0.492531	0.49509	0.496202	0.496163	0.496302	0.494912	0.493282	0.495858	0.501505	0.500414	0.50015	0.499287	0.498904	0.499248	0.501588	0.503434	0.502813	0.499012	0.496657	0.494457	0.495197	0.497572	0.496824	0.501003	0.503553	0.50392
	0.417214	0.418797	0.425914	0.428249	0.433959	0.440681	0.44702	0.452114	0.452894	0.456937	0.459972	0.466942	0.468958	0.473817	0.477553	0.482391	0.482016	0.486246	0.489101	0.48921	0.491108	0.491857	0.493443	0.490453	0.491277	0.495129	0.498175	0.496854	0.497169	0.498994	0.497779	0.499298	0.501473	0.506518	0.506618	0.503876	0.503052	0.500183	0.500726	0.503703	0.504293	0.508989	0.512762	0.513157	0.515057	0.518321	0.51697	0.515648	0.521228
	0.403625	0.412883	0.417441	0.417698	0.42438	0.429165	0.435715	0.438994	0.443921	0.450102	0.455817	0.459826	0.467633	0.469524	0.473085	0.476151	0.479381	0.483502	0.485885	0.48959	0.493585	0.496229	0.496945	0.501687	0.503627	0.505018	0.506227	0.508775	0.513807	0.514571	0.513497	0.5131	0.508263	0.508664	0.510938	0.512923	0.515061	0.517062	0.517848	0.520743	0.521722	0.521965	0.521663	0.524562	0.520798	0.523465	0.523762	0.522214	0.521113
	0.416204	0.422644	0.426478	0.433462	0.439284	0.447287	0.451247	0.459153	0.45964	0.464557	0.468929	0.473943	0.47885	0.479818	0.484214	0.488695	0.492639	0.493414	0.497951	0.50268	0.505119	0.508389	0.510874	0.51442	0.514092	0.512328	0.51224	0.507838	0.509217	0.51049	0.511983	0.512523	0.512819	0.511561	0.513399	0.513003	0.512358	0.510728	0.514329	0.511195	0.513904	0.515494	0.514932	0.51526	0.517201	0.514054	0.518452	0.515473	0.514633
	0.440869	0.443596	0.450281	0.451927	0.457931	0.463074	0.46904	0.47464	0.477799	0.484784	0.4889	0.490766	0.492602	0.497458	0.501893	0.505964	0.508896	0.513338	0.516954	0.515386	0.513036	0.513169	0.509875	0.51223	0.514276	0.518054	0.516555	0.516712	0.516006	0.519048	0.517289	0.517489	0.515356	0.519947	0.516804	0.520116	0.521347	0.519894	0.521234	0.523863	0.521356	0.527045	0.524776	0.521212	0.522676	0.521294	0.518459	0.521506	0.519706
	0.446289	0.451322	0.457011	0.4606	0.466025	0.471544	0.473402	0.477805	0.482807	0.490661	0.494671	0.500673	0.505042	0.507842	0.507563	0.508922	0.508906	0.508624	0.512043	0.51343	0.518372	0.518646	0.518847	0.520035	0.521577	0.519611	0.520667	0.519392	0.52296	0.521607	0.52276	0.525643	0.525326	0.525152	0.526568	0.525614	0.527895	0.526657	0.526319	0.525112	0.523626	0.519609	0.517911	0.520175	0.522575	0.52139	0.522279	0.521569	0.518899
	0.454551	0.456415	0.461413	0.464652	0.471439	0.475444	0.481232	0.487524	0.488611	0.490399	0.492218	0.492583	0.495251	0.497969	0.499032	0.502988	0.503689	0.504814	0.506211	0.509121	0.507952	0.508352	0.50907	0.510294	0.511763	0.512776	0.514284	0.514115	0.513241	0.515157	0.515551	0.517123	0.516166	0.518075	0.517553	0.515919	0.513051	0.513161	0.517907	0.521754	0.522603	0.52299	0.525359	0.523253	0.5243	0.528914	0.527749	0.525477	0.527947
	0.445992	0.455845	0.461185	0.462624	0.466548	0.46753	0.466878	0.469923	0.47213	0.475864	0.478789	0.481589	0.484196	0.485407	0.490327	0.490101	0.492377	0.494037	0.498883	0.503232	0.504709	0.507467	0.507164	0.509021	0.511711	0.514911	0.513259	0.513068	0.514995	0.516462	0.514448	0.512879	0.51112	0.517406	0.51858	0.520654	0.520669	0.52001	0.521563	0.523687	0.526756	0.526235	0.524049	0.525622	0.525805	0.526033	0.524506	0.526636	0.530534
	0.444263	0.444295	0.447021	0.44887	0.453463	0.457956	0.461398	0.465526	0.467208	0.474428	0.475932	0.478776	0.482052	0.487017	0.490716	0.492237	0.495857	0.49592	0.497945	0.502089	0.505373	0.504427	0.505166	0.505816	0.506806	0.504169	0.504821	0.503073	0.510281	0.509866	0.511697	0.511285	0.509621	0.507866	0.509458	0.511385	0.513533	0.511832	0.513078	0.514807	0.515123	0.514281	0.516058	0.521624	0.525926	0.524024	0.527794	0.523143	0.525237
	0.441888	0.443501	0.449086	0.45233	0.459613	0.461815	0.465531	0.469546	0.472452	0.475904	0.477234	0.479479	0.481444	0.481918	0.484991	0.487914	0.488578	0.489379	0.490846	0.490427	0.489306	0.491739	0.489181	0.496848	0.494483	0.497983	0.499366	0.497905	0.495897	0.500188	0.49923	0.500272	0.4998	0.50059	0.503285	0.504914	0.50594	0.508477	0.514341	0.519292	0.517957	0.523857	0.521129	0.521773	0.521565	0.522098	0.519113	0.51931	0.520808
	0.441059	0.446789	0.452269	0.456134	0.457644	0.459262	0.461695	0.465033	0.467098	0.470468	0.472759	0.476041	0.479072	0.480486	0.481478	0.481388	0.481844	0.47978	0.486873	0.487627	0.491606	0.495817	0.496293	0.496017	0.49689	0.495299	0.496415	0.497503	0.499123	0.505936	0.504901	0.507584	0.508589	0.511607	0.515573	0.515064	0.518281	0.519403	0.519762	0.518373	0.520502	0.519042	0.516732	0.519753	0.518338	0.514859	0.516777	0.519087	0.519496
	0.441253	0.442569	0.447114	0.449256	0.451996	0.455029	0.461374	0.46419	0.465517	0.467539	0.468087	0.468243	0.467122	0.472558	0.471749	0.475141	0.482615	0.482861	0.483892	0.486496	0.484333	0.48524	0.48613	0.486458	0.494935	0.494824	0.498381	0.499385	0.502818	0.506537	0.508517	0.512919	0.512907	0.513283	0.512396	0.512793	0.512068	0.5118	0.516389	0.517831	0.516286	0.517207	0.521709	0.521317	0.522424	0.526859	0.528102	0.525633	0.525446
	0.43416	0.444344	0.44936	0.450726	0.453153	0.45188	0.452006	0.452758	0.4568	0.458692	0.460824	0.463996	0.466769	0.469051	0.470898	0.471248	0.47447	0.476701	0.47859	0.489412	0.490328	0.494717	0.496658	0.502786	0.505862	0.510917	0.510654	0.510984	0.510067	0.510459	0.513292	0.512561	0.511793	0.519265	0.519296	0.518803	0.520271	0.519996	0.520328	0.522376	0.525899	0.525579	0.522086	0.522195	0.515924	0.511543	0.510937	0.512956	0.513588
	0.438357	0.438622	0.439522	0.442642	0.44481	0.448265	0.451378	0.455485	0.457231	0.46428	0.466754	0.467831	0.469164	0.47214	0.481702	0.484756	0.488473	0.49157	0.494427	0.49595	0.4989	0.497996	0.496574	0.494092	0.497168	0.499396	0.501969	0.502121	0.508419	0.509026	0.507389	0.506831	0.505599	0.504022	0.502486	0.507253	0.508478	0.505877	0.505584	0.502586	0.497829	0.496962	0.498113	0.499881	0.502528	0.499254	0.499384	0.498967	0.499736
	0.423009	0.426831	0.432519	0.436696	0.443651	0.446942	0.445345	0.448164	0.449184	0.459498	0.463543	0.466192	0.468798	0.469454	0.472116	0.475144	0.475941	0.474501	0.470605	0.472585	0.474553	0.475716	0.475344	0.483804	0.482407	0.480024	0.48112	0.479249	0.47736	0.476611	0.476325	0.476594	0.47508	0.474261	0.473689	0.470577	0.470326	0.472735	0.476761	0.480484	0.480031	0.480779	0.480206	0.47987	0.476294	0.479777	0.474937	0.473813	0.475159
	0.429736	0.431821	0.433979	0.437407	0.442899	0.44383	0.447806	0.451528	0.452496	0.455159	0.457411	0.459326	0.45615	0.453855	0.458426	0.458711	0.455186	0.454177	0.46383	0.463595	0.46219	0.46525	0.466973	0.468039	0.464815	0.463394	0.464631	0.464043	0.464975	0.468895	0.466186	0.467599	0.468501	0.471994	0.474781	0.47599	0.474716	0.478781	0.476745	0.473584	0.478194	0.476182	0.472159	0.474465	0.470932	0.467517	0.467709	0.469956	0.470281
	0.415434	0.418604	0.422444	0.421482	0.422854	0.425789	0.430544	0.424149	0.423338	0.428111	0.430294	0.425648	0.423603	0.432513	0.431225	0.430467	0.435781	0.436623	0.439219	0.436144	0.435073	0.437186	0.435233	0.435344	0.440896	0.439038	0.439215	0.439511	0.446177	0.4493	0.451143	0.452784	0.456531	0.455014	0.453209	0.456949	0.454162	0.452728	0.455974	0.454496	0.453535	0.455566	0.460902	0.461996	0.463625	0.465526	0.470742	0.470123	0.470586
	0.404406	0.410159	0.404978	0.404902	0.409658	0.408707	0.40425	0.405486	0.412179	0.413355	0.413111	0.413567	0.419316	0.425818	0.418115	0.418669	0.423444	0.423829	0.427082	0.43573	0.434501	0.437726	0.435331	0.442689	0.444244	0.446755	0.44345	0.447853	0.446298	0.445926	0.450872	0.449371	0.446274	0.453595	0.4508	0.450038	0.453907	0.451812	0.450227	0.453838	0.45786	0.460753	0.461162	0.463064	0.462134	0.460991	0.465967	0.466602	0.466948
	0.387175	0.383797	0.384955	0.39152	0.394463	0.395852	0.399362	0.406748	0.41091	0.409981	0.412735	0.416346	0.416114	0.417467	0.425056	0.425146	0.428787	0.430562	0.433725	0.432719	0.434081	0.427335	0.430307	0.429199	0.428144	0.430192	0.430618	0.431989	0.435667	0.435953	0.433159	0.436287	0.433208	0.432478	0.435609	0.439019	0.444008	0.445118	0.444666	0.448367	0.445089	0.451919	0.454101	0.455768	0.461573	0.463839	0.466835	0.46916	0.470366
	0.368485	0.37099	0.373974	0.376705	0.377064	0.38043	0.387267	0.391993	0.39027	0.39965	0.400306	0.404173	0.407051	0.406196	0.402865	0.403134	0.397814	0.402614	0.405857	0.401833	0.403517	0.407843	0.407662	0.413384	0.411524	0.410257	0.41829	0.410921	0.413461	0.416646	0.415256	0.418219	0.419069	0.417552	0.423411	0.419915	0.424978	0.429966	0.43295	0.440587	0.444758	0.447284	0.448188	0.448958	0.451239	0.454909	0.453972	0.453289	0.455268
	0.365875	0.377357	0.378885	0.379984	0.38356	0.381128	0.385707	0.389425	0.389772	0.381911	0.378412	0.375493	0.37821	0.381407	0.377633	0.376317	0.378973	0.381501	0.386326	0.38541	0.383626	0.391132	0.388532	0.393015	0.391433	0.387591	0.39225	0.394137	0.394336	0.401231	0.39916	0.40212	0.405742	0.408924	0.419623	0.423155	0.425182	0.428621	0.427334	0.431084	0.435123	0.437523	0.435402	0.437507	0.440965	0.444531	0.447264	0.454443	0.460181
	0.356717	0.36262	0.364839	0.362893	0.35344	0.353947	0.353006	0.353502	0.355523	0.355086	0.354378	0.355611	0.35519	0.360715	0.360169	0.358216	0.368704	0.362613	0.36966	0.371307	0.367486	0.371931	0.37534	0.368827	0.375194	0.371303	0.36994	0.375187	0.380105	0.393451	0.395363	0.399853	0.402502	0.401609	0.405668	0.412153	0.412811	0.411055	0.414695	0.415273	0.420006	0.423828	0.436833	0.445644	0.452774	0.45263	0.456465	0.456777	0.456368
	0.335262	0.3354	0.336294	0.337919	0.334866	0.336429	0.337797	0.340674	0.342995	0.341288	0.338619	0.340143	0.338743	0.349611	0.351659	0.348305	0.351416	0.356527	0.350993	0.359739	0.355316	0.357451	0.361437	0.367743	0.378739	0.377816	0.380168	0.381297	0.379832	0.387277	0.393537	0.394027	0.389562	0.395962	0.394641	0.401019	0.407198	0.41791	0.422622	0.430003	0.433423	0.433281	0.437329	0.443538	0.440498	0.44588	0.447095	0.443794	0.445743
	0.321435	0.320091	0.319096	0.323821	0.328019	0.324466	0.325131	0.329848	0.337348	0.34418	0.345396	0.347517	0.346658	0.338678	0.344015	0.341637	0.342609	0.347072	0.35298	0.368005	0.368978	0.368877	0.371448	0.367855	0.375086	0.382323	0.383465	0.379657	0.38642	0.384063	0.384325	0.387924	0.397449	0.399107	0.404403	0.407059	0.404347	0.411423	0.415572	0.412583	0.416144	0.416637	0.415844	0.413538	0.416561	0.41615	0.420915	0.430116	0.433777
	0.31747	0.309693	0.315559	0.318943	0.32709	0.326977	0.330919	0.338919	0.329829	0.33584	0.336254	0.334031	0.339715	0.346743	0.36119	0.362074	0.364693	0.370613	0.375252	0.381874	0.385375	0.380959	0.376657	0.38301	0.378823	0.384362	0.395349	0.400472	0.411918	0.415376	0.41065	0.401614	0.40045	0.405298	0.403107	0.410746	0.406475	0.397627	0.396521	0.401326	0.398806	0.40287	0.406051	0.411637	0.410587	0.413832	0.420444	0.418177	0.422096
	0.312666	0.315092	0.325021	0.31714	0.321554	0.321392	0.324963	0.328284	0.334049	0.350862	0.35022	0.351632	0.350216	0.348007	0.358399	0.359844	0.353314	0.359509	0.363616	0.356515	0.361292	0.369661	0.376929	0.384777	0.388586	0.379382	0.375765	0.3782	0.384971	0.384813	0.396549	0.388448	0.376191	0.382434	0.384189	0.375228	0.373735	0.376586	0.386215	0.382565	0.390941	0.398207	0.397286	0.392695	0.39642	0.403514	0.40655	0.402062	0.403594
[truncated: 52 more columns]

## Sheet: Fig. 4d
	Session 1	Session 2	Session 3	Session 4	Session 5
Early Evoked	0.0662382	0.0327202	0.0994578	0.0655293	0.0143443
Late Evoked	-0.0552293	-0.0205819	-0.0329102	-0.0368747	-0.042408

[truncated: 2 more sheets: Fig. 6d, Fig. 6e]
